# Supplementary material for: Diagnosis and Treatment of Bronchopulmonary Lophomoniasis in a Patient with Persistent Granuloma: A Case Report
Source: Reports (MDPI). 2024 Nov 19;7(4):102. doi: 10.3390/reports7040102 (PMC12199965; doi:10.3390/reports7040102)
Supplement: Supplementary file 1 [file reports-07-00102-s001.zip]

Archive with 2 entries (2 files):
- VIDEO-2024-04-20-21-54-49.mp4
- __MACOSX/._VIDEO-2024-04-20-21-54-49.mp4
